# Supplementary material for: ﻿Impatiensmaolanensis (Balsaminaceae), a new species of Impatiens in a tiankeng from Guizhou, China
Source: PhytoKeys. 2025 Apr 1;254:189–200. doi: 10.3897/phytokeys.254.142981 (PMC11979615; doi:10.3897/phytokeys.254.142981)
Supplement: XML Treatment for Impatiens maolanensis [file phytokeys.254.142981-treatment1.xml]

<!DOCTYPE tp:taxon-treatment
  PUBLIC "-//TaxonX//DTD Taxonomic Treatment Publishing DTD v0 20100105//EN" "tax-treatment-NSO.dtd">
<tp:taxon-treatment xmlns:tp="http://www.plazi.org/taxpub"><tp:treatment-meta><kwd-group><label>Taxon classification</label><kwd>
                <named-content content-type="kingdom">Plantae</named-content>
              </kwd><kwd>
                <named-content content-type="order">Ericales</named-content>
              </kwd><kwd>
                <named-content content-type="family">Balsaminaceae</named-content>
              </kwd></kwd-group><mixed-citation publication-type="journal"><person-group><name><surname>Li</surname><given-names>Bai-Zhu</given-names></name><name><surname>Wen</surname><given-names>Qin-Ying</given-names></name><name><surname>Wang</surname><given-names>Jin-Dong</given-names></name><name><surname>Huang</surname><given-names>Xiao-Xiang</given-names></name><name><surname>Xiong</surname><given-names>Zhi-Bin</given-names></name><name><surname>Deng</surname><given-names>Zhi-Juan</given-names></name><name><surname>Yi</surname><given-names>Yin</given-names></name><name><surname>Tang</surname><given-names>Xiao-Xin</given-names></name></person-group><article-title>﻿<italic><tp:taxon-name><tp:taxon-name-part taxon-name-part-type="genus" reg="Impatiens">Impatiens</tp:taxon-name-part><tp:taxon-name-part taxon-name-part-type="species" reg="maolanensis">maolanensis</tp:taxon-name-part></tp:taxon-name></italic> (<tp:taxon-name><tp:taxon-name-part taxon-name-part-type="family">Balsaminaceae</tp:taxon-name-part></tp:taxon-name>), a new species of <italic><tp:taxon-name><tp:taxon-name-part taxon-name-part-type="genus" reg="Impatiens">Impatiens</tp:taxon-name-part></tp:taxon-name></italic> in a tiankeng from Guizhou, China</article-title><source>PhytoKeys</source><day>01</day><month>04</month><year>2025</year><volume>254</volume><fpage>189</fpage><lpage>200</lpage><pub-id pub-id-type="doi">10.3897/phytokeys.254.142981</pub-id></mixed-citation></tp:treatment-meta><tp:nomenclature><label>﻿</label><tp:taxon-name>
              <object-id xmlns:xlink="http://www.w3.org/1999/xlink" content-type="arpha" xlink:type="simple">3812F32D-A140-5AA3-8DD8-30AA50F2E5B8</object-id>
              <tp:taxon-name-part taxon-name-part-type="genus" reg="Impatiens">Impatiens</tp:taxon-name-part>
              <tp:taxon-name-part taxon-name-part-type="species" reg="maolanensis">maolanensis</tp:taxon-name-part>
              <object-id xmlns:xlink="http://www.w3.org/1999/xlink" content-type="ipni" xlink:type="simple">urn:lsid:ipni.org:names:77359625-1</object-id>
            </tp:taxon-name><tp:taxon-authority>Zhibin Xiong &amp; Qinying Wen</tp:taxon-authority><tp:taxon-status xmlns:xlink="http://www.w3.org/1999/xlink" xlink:type="simple">sp. nov.</tp:taxon-status><xref ref-type="fig" rid="F1">Figs 1</xref><xref ref-type="fig" rid="F3">, 3A–D</xref><xref ref-type="fig" rid="F4">, 4A–C</xref></tp:nomenclature><tp:treatment-sec sec-type="diagnosis" id="SECID0EUFAE"><title>Diagnosis.</title><p><italic><tp:taxon-name><tp:taxon-name-part taxon-name-part-type="genus" reg="Impatiens">Impatiens</tp:taxon-name-part><tp:taxon-name-part taxon-name-part-type="species" reg="maolanensis">maolanensis</tp:taxon-name-part></tp:taxon-name></italic> is similar to <italic><tp:taxon-name><tp:taxon-name-part taxon-name-part-type="genus" reg="Impatiens">I.</tp:taxon-name-part><tp:taxon-name-part taxon-name-part-type="species" reg="auriculata">auriculata</tp:taxon-name-part></tp:taxon-name></italic> (Figs <xref ref-type="fig" rid="F2">2A–G</xref>, <xref ref-type="fig" rid="F3">3E–H</xref>, <xref ref-type="fig" rid="F4">4D–F</xref>), <italic><tp:taxon-name><tp:taxon-name-part taxon-name-part-type="genus" reg="Impatiens">I.</tp:taxon-name-part><tp:taxon-name-part taxon-name-part-type="species" reg="liboensis">liboensis</tp:taxon-name-part></tp:taxon-name></italic> (Figs <xref ref-type="fig" rid="F2">2H–N</xref>, <xref ref-type="fig" rid="F3">3I–L</xref>, <xref ref-type="fig" rid="F4">4G–I</xref>) and <italic><tp:taxon-name><tp:taxon-name-part taxon-name-part-type="genus" reg="Impatiens">I.</tp:taxon-name-part><tp:taxon-name-part taxon-name-part-type="species" reg="tianlinensis">tianlinensis</tp:taxon-name-part></tp:taxon-name></italic> (<xref ref-type="bibr" rid="B33">Zeng et al. 2015</xref>, <xref ref-type="bibr" rid="B34">2016</xref>) but its characteristics are significantly different from the latter three species in terms of orange-red flowers, thick fibrous root, stem with leaf scars and nodes, petioles, sessile or nearly sessile, bracts, outer lateral sepals, dorsal petal, lower sepal, and fruit color (Table <xref ref-type="table" rid="T1">1</xref>).</p><fig id="F1" position="float" orientation="portrait"><object-id xmlns:xlink="http://www.w3.org/1999/xlink" content-type="doi" xlink:type="simple">10.3897/phytokeys.254.142981.figure1</object-id><object-id xmlns:xlink="http://www.w3.org/1999/xlink" content-type="arpha" xlink:type="simple">6F1CAEC8-99FA-5227-96CE-B40070E773C9</object-id><label>Figure 1.</label><caption><p>Habitat and morphology of <italic><tp:taxon-name><tp:taxon-name-part taxon-name-part-type="genus" reg="Impatiens">Impatiens</tp:taxon-name-part><tp:taxon-name-part taxon-name-part-type="species" reg="maolanensis">maolanensis</tp:taxon-name-part></tp:taxon-name></italic> Zhi-Bin Xiong &amp; Q.Y.Wen, sp. nov. <bold>A–C</bold> habitat <bold>D</bold> plant <bold>E</bold> front view of flower <bold>F–H</bold> different views of flower <bold>I</bold> anatomy of flower <bold>J</bold> root <bold>K</bold> capsule <bold>L</bold> seed (Photographed by Zhi-Bin Xiong and Qin-Ying Wen).</p></caption><graphic xmlns:xlink="http://www.w3.org/1999/xlink" xlink:href="phytokeys-254-189_article-142981__-g001.jpg" position="float" orientation="portrait" xlink:type="simple" id="oo_1296528.jpg"><uri content-type="original_file" xlink:type="simple">https://binary.pensoft.net/fig/1296528</uri></graphic></fig><fig id="F2" position="float" orientation="portrait"><object-id xmlns:xlink="http://www.w3.org/1999/xlink" content-type="doi" xlink:type="simple">10.3897/phytokeys.254.142981.figure2</object-id><object-id xmlns:xlink="http://www.w3.org/1999/xlink" content-type="arpha" xlink:type="simple">43FC6F28-C9C5-58E1-BEEF-7ACAA888C978</object-id><label>Figure 2.</label><caption><p><italic><tp:taxon-name><tp:taxon-name-part taxon-name-part-type="genus" reg="Impatiens">Impatiens</tp:taxon-name-part><tp:taxon-name-part taxon-name-part-type="species" reg="auriculata">auriculata</tp:taxon-name-part></tp:taxon-name></italic><bold>A</bold> front view of flower <bold>B, C</bold> different views of flower <bold>D</bold> habitat <bold>E</bold> root <bold>F</bold> capsule <bold>G</bold> anatomy of flower. <italic><tp:taxon-name><tp:taxon-name-part taxon-name-part-type="genus" reg="Impatiens">Impatiens</tp:taxon-name-part><tp:taxon-name-part taxon-name-part-type="species" reg="liboensis">liboensis</tp:taxon-name-part></tp:taxon-name></italic><bold>H</bold> front view of flower <bold>I, J</bold> different views of flower <bold>K</bold> habitat <bold>L</bold> root <bold>M</bold> capsule <bold>N</bold> anatomy of flower (Photographed by Qin-Ying Wen and Bai-Zhu Li).</p></caption><graphic xmlns:xlink="http://www.w3.org/1999/xlink" xlink:href="phytokeys-254-189_article-142981__-g002.jpg" position="float" orientation="portrait" xlink:type="simple" id="oo_1296529.jpg"><uri content-type="original_file" xlink:type="simple">https://binary.pensoft.net/fig/1296529</uri></graphic></fig><fig id="F3" position="float" orientation="portrait"><object-id xmlns:xlink="http://www.w3.org/1999/xlink" content-type="doi" xlink:type="simple">10.3897/phytokeys.254.142981.figure3</object-id><object-id xmlns:xlink="http://www.w3.org/1999/xlink" content-type="arpha" xlink:type="simple">7425B69B-2B6A-5929-84BA-3E8FD4AB13F2</object-id><label>Figure 3.</label><caption><p>Scanning electron micrographs of pollen grains. <italic><tp:taxon-name><tp:taxon-name-part taxon-name-part-type="genus" reg="Impatiens">Impatiens</tp:taxon-name-part><tp:taxon-name-part taxon-name-part-type="species" reg="maolanensis">maolanensis</tp:taxon-name-part></tp:taxon-name></italic> Zhi-Bin Xiong &amp; Q.Y.Wen, sp. nov. <bold>A</bold> group view, ×1000 <bold>B</bold> polar view, ×3000 <bold>C</bold> equatorial view, ×3000 <bold>D</bold> exine ornamentation, ×7000. <italic><tp:taxon-name><tp:taxon-name-part taxon-name-part-type="genus" reg="Impatiens">Impatiens</tp:taxon-name-part><tp:taxon-name-part taxon-name-part-type="species" reg="auriculata">auriculata</tp:taxon-name-part></tp:taxon-name></italic><bold>E</bold> group view, ×1000 <bold>F</bold> polar view, ×3000 <bold>G</bold> equatorial view, ×3000 <bold>H</bold> exine ornamentation, ×7000. <italic><tp:taxon-name><tp:taxon-name-part taxon-name-part-type="genus" reg="Impatiens">Impatiens</tp:taxon-name-part><tp:taxon-name-part taxon-name-part-type="species" reg="liboensis">liboensis</tp:taxon-name-part></tp:taxon-name></italic><bold>I</bold> group view, ×1000 <bold>J</bold> polar view, ×3000 <bold>K</bold> equatorial view, ×3000 <bold>L</bold> exine ornamentation, ×7000 (Photographed by Bai-Zhu Li).</p></caption><graphic xmlns:xlink="http://www.w3.org/1999/xlink" xlink:href="phytokeys-254-189_article-142981__-g003.jpg" position="float" orientation="portrait" xlink:type="simple" id="oo_1296530.jpg"><uri content-type="original_file" xlink:type="simple">https://binary.pensoft.net/fig/1296530</uri></graphic></fig><fig id="F4" position="float" orientation="portrait"><object-id xmlns:xlink="http://www.w3.org/1999/xlink" content-type="doi" xlink:type="simple">10.3897/phytokeys.254.142981.figure4</object-id><object-id xmlns:xlink="http://www.w3.org/1999/xlink" content-type="arpha" xlink:type="simple">63577C12-B94B-552B-9000-5234E557AA56</object-id><label>Figure 4.</label><caption><p>Scanning electron micrographs of seeds. <italic><tp:taxon-name><tp:taxon-name-part taxon-name-part-type="genus" reg="Impatiens">Impatiens</tp:taxon-name-part><tp:taxon-name-part taxon-name-part-type="species" reg="maolanensis">maolanensis</tp:taxon-name-part></tp:taxon-name></italic> Zhi-Bin Xiong &amp; Q.Y.Wen, sp. nov. <bold>A</bold> whole view, ×30 <bold>B</bold> partial view, ×1000 <bold>C</bold> partial view, ×5000. <italic><tp:taxon-name><tp:taxon-name-part taxon-name-part-type="genus" reg="Impatiens">Impatiens</tp:taxon-name-part><tp:taxon-name-part taxon-name-part-type="species" reg="auriculata">auriculata</tp:taxon-name-part></tp:taxon-name></italic><bold>D</bold> whole view, ×30 <bold>E</bold> partial view, ×1000 <bold>F</bold> partial view, ×5000. <italic><tp:taxon-name><tp:taxon-name-part taxon-name-part-type="genus" reg="Impatiens">Impatiens</tp:taxon-name-part><tp:taxon-name-part taxon-name-part-type="species" reg="liboensis">liboensis</tp:taxon-name-part></tp:taxon-name></italic><bold>G</bold> whole view, ×30 <bold>H</bold> partial view, ×1000 <bold>I</bold> partial view, ×5000 (Photographed by Bai-Zhu Li).</p></caption><graphic xmlns:xlink="http://www.w3.org/1999/xlink" xlink:href="phytokeys-254-189_article-142981__-g004.jpg" position="float" orientation="portrait" xlink:type="simple" id="oo_1296531.jpg"><uri content-type="original_file" xlink:type="simple">https://binary.pensoft.net/fig/1296531</uri></graphic></fig><table-wrap id="T1" position="float" orientation="portrait"><label>Table 1.</label><caption><p>Detailed comparison of <italic><tp:taxon-name><tp:taxon-name-part taxon-name-part-type="genus" reg="Impatiens">I.</tp:taxon-name-part><tp:taxon-name-part taxon-name-part-type="species" reg="maolanensis">maolanensis</tp:taxon-name-part></tp:taxon-name></italic>, <italic><tp:taxon-name><tp:taxon-name-part taxon-name-part-type="genus" reg="Impatiens">I.</tp:taxon-name-part><tp:taxon-name-part taxon-name-part-type="species" reg="auriculata">auriculata</tp:taxon-name-part></tp:taxon-name></italic>, <italic><tp:taxon-name><tp:taxon-name-part taxon-name-part-type="genus" reg="Impatiens">I.</tp:taxon-name-part><tp:taxon-name-part taxon-name-part-type="species" reg="liboensis">liboensis</tp:taxon-name-part></tp:taxon-name></italic> and <italic><tp:taxon-name><tp:taxon-name-part taxon-name-part-type="genus" reg="Impatiens">I.</tp:taxon-name-part><tp:taxon-name-part taxon-name-part-type="species" reg="tianlinensis">tianlinensis</tp:taxon-name-part></tp:taxon-name></italic>.</p></caption><table id="TID0EA3AG" rules="all"><tbody><tr><th rowspan="1" colspan="1">Characters</th><th rowspan="1" colspan="1">
                      <italic>
                        <tp:taxon-name><tp:taxon-name-part taxon-name-part-type="genus" reg="Impatiens">I.</tp:taxon-name-part><tp:taxon-name-part taxon-name-part-type="species" reg="maolanensis">maolanensis</tp:taxon-name-part></tp:taxon-name>
                      </italic>
                    </th><th rowspan="1" colspan="1">
                      <italic>
                        <tp:taxon-name><tp:taxon-name-part taxon-name-part-type="genus" reg="Impatiens">I.</tp:taxon-name-part><tp:taxon-name-part taxon-name-part-type="species" reg="auriculata">auriculata</tp:taxon-name-part></tp:taxon-name>
                      </italic>
                    </th><th rowspan="1" colspan="1">
                      <italic>
                        <tp:taxon-name><tp:taxon-name-part taxon-name-part-type="genus" reg="Impatiens">I.</tp:taxon-name-part><tp:taxon-name-part taxon-name-part-type="species" reg="liboensis">liboensis</tp:taxon-name-part></tp:taxon-name>
                      </italic>
                    </th><th rowspan="1" colspan="1">
                      <italic>
                        <tp:taxon-name><tp:taxon-name-part taxon-name-part-type="genus" reg="Impatiens">I.</tp:taxon-name-part><tp:taxon-name-part taxon-name-part-type="species" reg="tianlinensis">tianlinensis</tp:taxon-name-part></tp:taxon-name>
                      </italic>
                    </th></tr><tr><td rowspan="1" colspan="1">Habitat</td><td rowspan="1" colspan="1">perennial</td><td rowspan="1" colspan="1">annual</td><td rowspan="1" colspan="1">perennial</td><td rowspan="1" colspan="1">perennial</td></tr><tr><td rowspan="1" colspan="1">Plant height</td><td rowspan="1" colspan="1">25–35 cm</td><td rowspan="1" colspan="1">50–160 cm</td><td rowspan="1" colspan="1">22–50 cm</td><td rowspan="1" colspan="1">50–80 cm</td></tr><tr><td rowspan="1" colspan="1">Root</td><td rowspan="1" colspan="1">thick fibrous root</td><td rowspan="1" colspan="1">fibrous root</td><td rowspan="1" colspan="1">globose or irregular underground tuber</td><td rowspan="1" colspan="1">-</td></tr><tr><td rowspan="1" colspan="1">Stem</td><td rowspan="1" colspan="1">erect, branched, with leaf scars and nodes</td><td rowspan="1" colspan="1">erect, branched</td><td rowspan="1" colspan="1">erect, unbranched</td><td rowspan="1" colspan="1">fleshy, erect, simple, robust; inferior nodes swollen</td></tr><tr><td rowspan="1" colspan="1">Leaves</td><td rowspan="1" colspan="1">over-oblong or ovate-lanceolate</td><td rowspan="1" colspan="1">oblong-ovate</td><td rowspan="1" colspan="1">ovate-oblong or nearly oblong</td><td rowspan="1" colspan="1">obovate to oblanceolate</td></tr><tr><td rowspan="1" colspan="1">petiole</td><td rowspan="1" colspan="1">sessile or nearly sessile</td><td rowspan="1" colspan="1">sessile or nearly sessile</td><td rowspan="1" colspan="1">1.5–5 cm long</td><td rowspan="1" colspan="1">(0.5-) 1–2 cm long (or upper leaves subsessile) with several short clavate glands</td></tr><tr><td rowspan="1" colspan="1">Flower color</td><td rowspan="1" colspan="1">orange-red and vertical stripes</td><td rowspan="1" colspan="1">yellow-red spots and markings</td><td rowspan="1" colspan="1">white or pink white</td><td rowspan="1" colspan="1">yellowish or cream</td></tr><tr><td rowspan="1" colspan="1">Inflorescence</td><td rowspan="1" colspan="1">4-flowered</td><td rowspan="1" colspan="1">3–11 flowered</td><td rowspan="1" colspan="1">3–7 flowered</td><td rowspan="1" colspan="1">3–5 (-7) flowered</td></tr><tr><td rowspan="1" colspan="1">Bracts</td><td rowspan="1" colspan="1">ovate with long-cuspidate apex, red</td><td rowspan="1" colspan="1">ovate or oblong-ovate, green</td><td rowspan="1" colspan="1">ovate or oblong-ovate, green</td><td rowspan="1" colspan="1">ovate, acute, deciduous</td></tr><tr><td rowspan="1" colspan="1">Outer lateral sepals</td><td rowspan="1" colspan="1">obliquely ovate, dark red</td><td rowspan="1" colspan="1">obliquely ovate, green</td><td rowspan="1" colspan="1">obliquely ovate, white-pink</td><td rowspan="1" colspan="1">ovate, symmetric, yellowish-green</td></tr><tr><td rowspan="1" colspan="1">Inner lateral sepals</td><td rowspan="1" colspan="1">linear-lanceolate, orange adaxial surface, orange with a red stripe on abaxial surface,</td><td rowspan="1" colspan="1">linear-lanceolate, yellow-green</td><td rowspan="1" colspan="1">linear-lanceolate, white-pink</td><td rowspan="1" colspan="1">sickle-shaped, inaequilateral, apex acuminate or caudate</td></tr><tr><td rowspan="1" colspan="1">Dorsal petals</td><td rowspan="1" colspan="1">oblong, orange, cuneate at base, obtuse and emarginate at apex, with abaxial midvein thickened and a vertical red stripe on both adaxial and abaxial surface</td><td rowspan="1" colspan="1">obovate or nearly round, yellow-green, obtuse at apex, emarginate, with abaxial midvien thickened</td><td rowspan="1" colspan="1">obovate, white-pink, round at base, obtuse at apex, emarginate, with abaxial midvien thickened, obviously but narrowly carinate</td><td rowspan="1" colspan="1">ovate, apex obtuse, base broadly cuneate, midrib obvious, with a slight dorsal crest</td></tr><tr><td rowspan="1" colspan="1">Lateral united petals</td><td rowspan="1" colspan="1">basal lobes, orange, nearly oblong, obtuse at apex; disal lobes, orange-red spots, obovate-oblong, obtuse at apex and near middle retuse, with abaxial auricle inflexed, suborbicular</td><td rowspan="1" colspan="1">basal lobes, yellow-red spots, nearly oblong, obtuse at apex; disal lobes, yellow-red spots, obovate-oblong, obtuse at apex, with with abaxial auricle inflexed, semi-ovate</td><td rowspan="1" colspan="1">basal lobes, white-yellow and red spots, nearly oblong, acute at apex; disal lobes, white-yellow and red spots, obovate-oblong or obliquely obvate, obtuse at apex and near middle retuse,with abaxial auricle inflexed, suborbicular</td><td rowspan="1" colspan="1">basal lobes, yellow-red spots, oblong; disal lobes, yellow-red spots, elliptic, yellow-apex emarginate, middle of inner margin without appendage</td></tr><tr><td rowspan="1" colspan="1">Lower sepal and spur</td><td rowspan="1" colspan="1">saccate, orange-red, with an incurved or spiraled spur, 3–4 cm long, with a vertical red stripe on the top and base of surface</td><td rowspan="1" colspan="1">funnel, yellow-red spots and markings, with a long inwardly curved spur</td><td rowspan="1" colspan="1">saccate, white-pink spots, with an incurved spur, 1.2–1.5 cm long</td><td rowspan="1" colspan="1">saccate, abruptly constricted into an involute spur, 1–1.5 cm long</td></tr><tr><td rowspan="1" colspan="1">Capsule</td><td rowspan="1" colspan="1">obovate-clavate, drak green-dark red, with a red beak at apex</td><td rowspan="1" colspan="1">obovate-clavate, green, with a beak at apex</td><td rowspan="1" colspan="1">obovate-clavate, dark green, swollen in the upper part rostellate at apex</td><td rowspan="1" colspan="1">hammer-shaped</td></tr><tr><td rowspan="1" colspan="1">flowering season</td><td rowspan="1" colspan="1">September to November</td><td rowspan="1" colspan="1">October to December</td><td rowspan="1" colspan="1">August to November</td><td rowspan="1" colspan="1">September to November</td></tr><tr><td rowspan="1" colspan="1">fruiting season</td><td rowspan="1" colspan="1">October to December</td><td rowspan="1" colspan="1">November to January</td><td rowspan="1" colspan="1">September to November</td><td rowspan="1" colspan="1">September to November</td></tr><tr><td rowspan="1" colspan="1">Pollen grains</td><td rowspan="1" colspan="1">triangular-round in polar view, three-colpate, exine has an irregular reticulate ornamentation</td><td rowspan="1" colspan="1">nearly triangular in polar view, three-colpate, exine has an irregular reticulate ornamentation</td><td rowspan="1" colspan="1">nearly triangular in polar view, three-colpate, exine has an irregular reticulate ornamentation</td><td rowspan="1" colspan="1">triangular in polar view, exine has an irregular reticulate ornamentation, and there are hardly any granular protrusions within the mesh under high magnification</td></tr><tr><td rowspan="1" colspan="1">Seeds</td><td rowspan="1" colspan="1">narrowly ellipsoid, 4.5 mm long, 2.42 mm wide, black, reticulate ornamentation with slightly sunken meshes, folded base, and granular protrusions within the meshes</td><td rowspan="1" colspan="1">ellipsoid, 4.22 mm long, 2.71 mm wide, brown, reticulate ornamentation with slightly sunken meshes, folded base, and granular protrusions within the meshes</td><td rowspan="1" colspan="1">ellipsoid, 3.48 mm long, 1.76 mm wide, brown, reticulate ornamentation with sunken meshes, folded base, and no granular protrusions within the meshes</td><td rowspan="1" colspan="1">ellipsoid</td></tr></tbody></table></table-wrap></tp:treatment-sec><tp:treatment-sec sec-type="material" id="SECID0E33AE"><title>Type.</title><p>China • Guizhou Province, Qiannan Buyei and Miao Autonomous Prefecture (黔南布依族苗族自治州), Libo County (荔波县), Maolan National Nature Reserve (茂兰国家级自然保护区), Karst terrain, <named-content xmlns:xlink="http://www.w3.org/1999/xlink" content-type="dwc:verbatimCoordinates" xlink:type="simple"><named-content content-type="geo-json" specific-use="{&#34;type&#34;:&#34;Point&#34;,&#34;coordinates&#34;:[108.049444,25.333056]}" id="NCID0EF4AE" xlink:type="simple">25°19'59"N, 108°2'58"E</named-content></named-content>, alt. 541 m, 28 October 2024, <italic>Zhibin Xiong and Qinying Wen</italic> (holotype: GZNU2024102801!, isotypes: GZNU2024102802!, GZNU2024102803!).</p></tp:treatment-sec><tp:treatment-sec sec-type="etymology" id="SECID0EM4AE"><title>Etymology.</title><p>The specific epithet ‘<tp:taxon-name><tp:taxon-name-part taxon-name-part-type="genus" reg="Impatiens"/><tp:taxon-name-part taxon-name-part-type="species" reg="maolanensis">maolanensis</tp:taxon-name-part></tp:taxon-name>’ refers to the locality where this new species was discovered, located in Maolan National Nature Reserve, Libo County, Guizhou Province, China. The new species is named ‘茂兰凤仙花’ in Chinese.</p></tp:treatment-sec><tp:treatment-sec sec-type="description" id="SECID0E24AE"><title>Description.</title><p>Plants perennial, 25–35 cm tall. Roots fibrous, 0.5 cm thick or thicker, up to 9 cm long. Stem robust, erect, branched, 0.4 cm thick or thicker, with leaf scars and nodes. Leaves alternate, densely arranged at the top of stem, glabrous, deep green, membranous, 9–12.5 cm long, 2.5–4 cm wide; petiole, sessile or nearly sessile, with two glands at base; lamina 10.4–13.6 cm long, 3.1–3.7 cm wide, over-oblong or ovate-lanceolate, acuminate to cuspidate at apex, cuneate at base, with crenate margin, setose between marginal teeth; lateral veins in 6–9 pairs. Inflorescences in upper leaf axils, racemose, 2–4 flowered, peduncle 5–7 cm long, dark green to dark red; pedicels 1–2 cm long, dark red; bract 1, at base or middle of pedicel, persistent, bracts ovate with long-cuspidate apex, 3–5 mm long, dark red. Flowers orange-red, 4–5 cm long. Lateral sepals 4; outer lateral sepals 2, obliquely ovate, 1.5 cm long, 0.7 cm wide, dark red, acute at apex, with abaxial midvein slightly thickened; inner lateral sepals 2, linear-lanceolate, 1.5 cm long, 0.28 cm wide, orange adaxial surface, orange with a red stripe on abaxial surface, recurved at apex. Lower sepal saccate, gradually elongates into an incurved or spiraled spur, 3–4 cm long, with a vertical red stripe on the top and base of surface, 4 cm long (excluding spur); mouth obliquely upwards, 1.2–1.5 cm wide, acute at apex. Dorsal petal oblong, 1.2 cm in diameter, orange, cuneate at base, obtuse and emarginate at apex, with abaxial midvein thickened and a vertical red stripe on both adaxial and abaxial surface. Lateral united petals sessile, orange with red spots, 2-lobed, 2.3–2.6 cm long; basal lobes, orange, nearly oblong, 1.1 cm long, 0.5 cm wide, obtuse at apex; disal lobes, orange-red spots, obovate-oblong, 2.1 cm long, 0.9 cm wide, obtuse at apex and near middle retuse, with abaxial auricle inflexed, suborbicular. Stamens 5, ca. 5 mm long; filaments linear; anther small, ovate, obtuse at apex. Ovary superior, 4-carpellate, erect with axile placentation, fusiform, red, ca. 5 mm long; stigma four-lobed, red. Capsule obovate-clavate, with a red beak at apex, deep green to dark red, 1.5–2 cm long, 4-valved, fleshy. Seeds narrowly elliptical, 4.5 mm long, 2.42 mm wide, black.</p></tp:treatment-sec><tp:treatment-sec sec-type="phenology" id="SECID0EA5AE"><title>Phenology.</title><p>Flowering season: September to November. Fruiting season: October to December.</p></tp:treatment-sec><tp:treatment-sec sec-type="Palynology" id="SECID0EF5AE"><title>Palynology.</title><p>Pollen grains of <italic><tp:taxon-name><tp:taxon-name-part taxon-name-part-type="genus" reg="Impatiens">Impatiens</tp:taxon-name-part><tp:taxon-name-part taxon-name-part-type="species" reg="maolanensis">maolanensis</tp:taxon-name-part></tp:taxon-name></italic>, <italic><tp:taxon-name><tp:taxon-name-part taxon-name-part-type="genus" reg="Impatiens">I.</tp:taxon-name-part><tp:taxon-name-part taxon-name-part-type="species" reg="auriculata">auriculata</tp:taxon-name-part></tp:taxon-name></italic>, <italic><tp:taxon-name><tp:taxon-name-part taxon-name-part-type="genus" reg="Impatiens">I.</tp:taxon-name-part><tp:taxon-name-part taxon-name-part-type="species" reg="liboensis">liboensis</tp:taxon-name-part></tp:taxon-name></italic> and <italic><tp:taxon-name><tp:taxon-name-part taxon-name-part-type="genus" reg="Impatiens">I.</tp:taxon-name-part><tp:taxon-name-part taxon-name-part-type="species" reg="tianlinensis">tianlinensis</tp:taxon-name-part></tp:taxon-name></italic> are three-colpate, with an exine with irregular reticulate ornamentation. Pollen grains of <italic><tp:taxon-name><tp:taxon-name-part taxon-name-part-type="genus" reg="Impatiens">I.</tp:taxon-name-part><tp:taxon-name-part taxon-name-part-type="species" reg="maolanensis">maolanensis</tp:taxon-name-part></tp:taxon-name></italic> are triangular-round in polar view and elliptical in equatorial view, with a polar: equatorial ratio of 28.4–32.5: 28.2–32.1 μm. The pollen exine has an irregular and relatively smooth reticulate ornamentation, and under high magnification, granular protrusions can be observed (Fig. <xref ref-type="fig" rid="F3">3A–D</xref>). Pollen grains of <italic><tp:taxon-name><tp:taxon-name-part taxon-name-part-type="genus" reg="Impatiens">I.</tp:taxon-name-part><tp:taxon-name-part taxon-name-part-type="species" reg="auriculata">auriculata</tp:taxon-name-part></tp:taxon-name></italic> are nearly triangular in polar view and elliptical in equatorial view, with a polar: equatorial ratio of 27.5–32: 26.3–31.2 μm. The pollen exine has an irregular reticulate ornamentation and holes (Fig. <xref ref-type="fig" rid="F3">3E–H</xref>). Pollen grains of <italic><tp:taxon-name><tp:taxon-name-part taxon-name-part-type="genus" reg="Impatiens">I.</tp:taxon-name-part><tp:taxon-name-part taxon-name-part-type="species" reg="liboensis">liboensis</tp:taxon-name-part></tp:taxon-name></italic>, are subellipsoid in polar view and elliptical in equatorial view, with a polar: equatorial ratio of 29.6–32.8: 28.7–32.6 μm. The pollen exine has an irregular reticulate ornamentation and holes (Fig. <xref ref-type="fig" rid="F3">3I–L</xref>). Pollen grains of <italic><tp:taxon-name><tp:taxon-name-part taxon-name-part-type="genus" reg="Impatiens">I.</tp:taxon-name-part><tp:taxon-name-part taxon-name-part-type="species" reg="tianlinensis">tianlinensis</tp:taxon-name-part></tp:taxon-name></italic> are triangular in polar, with a polar: equatorial ratio of 29.62–30.47: 12.68–13.54 μm. The pollen exine has an irregular reticulate ornamentation and holes, and there are hardly any granular protrusions within the mesh under high magnification (<xref ref-type="bibr" rid="B33">Zeng et al. 2015</xref>, <xref ref-type="bibr" rid="B34">2016</xref>).</p></tp:treatment-sec><tp:treatment-sec sec-type="Seed micromorphology" id="SECID0EYBAG"><title>Seed micromorphology.</title><p>Seeds of <italic><tp:taxon-name><tp:taxon-name-part taxon-name-part-type="genus" reg="Impatiens">Impatiens</tp:taxon-name-part><tp:taxon-name-part taxon-name-part-type="species" reg="maolanensis">maolanensis</tp:taxon-name-part></tp:taxon-name></italic>, narrowly ellipsoid, 4.5 mm long, 2.42 mm wide, black. The seed coat has reticulate ornamentation with slightly sunken meshes, folded base, and granular protrusions within the meshes (Fig. <xref ref-type="fig" rid="F4">4A–C</xref>). Seeds of <italic><tp:taxon-name><tp:taxon-name-part taxon-name-part-type="genus" reg="Impatiens">I.</tp:taxon-name-part><tp:taxon-name-part taxon-name-part-type="species" reg="auriculata">auriculata</tp:taxon-name-part></tp:taxon-name></italic>, ellipsoid, 4.22 mm long, 2.71 mm wide, brown. The seed coat has reticulate ornamentation with slightly sunken meshes, folded base, and granular protrusions within the meshes (Fig. <xref ref-type="fig" rid="F4">4D–F</xref>). Seeds of <italic><tp:taxon-name><tp:taxon-name-part taxon-name-part-type="genus" reg="Impatiens">I.</tp:taxon-name-part><tp:taxon-name-part taxon-name-part-type="species" reg="liboensis">liboensis</tp:taxon-name-part></tp:taxon-name></italic>, ellipsoid, 3.48 mm long, 1.76 mm wide, brown. The seed coat has reticulate ornamentation with sunken meshes, folded base, and no granular protrusions within the meshes (Fig. <xref ref-type="fig" rid="F4">4 G–I</xref>).</p></tp:treatment-sec><tp:treatment-sec sec-type="habitat" id="SECID0ELDAG"><title>Habitat and distribution.</title><p><italic><tp:taxon-name><tp:taxon-name-part taxon-name-part-type="genus" reg="Impatiens">Impatiens</tp:taxon-name-part><tp:taxon-name-part taxon-name-part-type="species" reg="maolanensis">maolanensis</tp:taxon-name-part></tp:taxon-name></italic> has only been observed within the Maolan National Nature Reserve, Libo County, Qiannan Buyei and Miao Autonomous Prefecture, Guizhou Province, China (Figs <xref ref-type="fig" rid="F1">1A–C</xref>, <xref ref-type="fig" rid="F5">5</xref>). Its uniqueness lies in its growth within a tiankeng (a large, naturally formed pit or depression in the earth’s surface) at an altitude of 541 m, within the typical karst area. To reach this location, one must first pass through a karst cave, descend approximately 100 m to a dried-up underground river, and then continue for about 200 m to reach the tiankeng where the species grows. In terms of ecological coexistence, <italic><tp:taxon-name><tp:taxon-name-part taxon-name-part-type="genus" reg="Impatiens">I.</tp:taxon-name-part><tp:taxon-name-part taxon-name-part-type="species" reg="maolanensis">maolanensis</tp:taxon-name-part></tp:taxon-name></italic> grows alongside various plants such as <italic><tp:taxon-name><tp:taxon-name-part taxon-name-part-type="genus" reg="Sphagnum">Sphagnum</tp:taxon-name-part></tp:taxon-name></italic> sp., ferns, bamboo, <italic><tp:taxon-name><tp:taxon-name-part taxon-name-part-type="genus" reg="Pilea">Pilea</tp:taxon-name-part></tp:taxon-name></italic> sp., and <italic><tp:taxon-name><tp:taxon-name-part taxon-name-part-type="genus" reg="Impatiens">I.</tp:taxon-name-part><tp:taxon-name-part taxon-name-part-type="species" reg="liboensis">liboensis</tp:taxon-name-part></tp:taxon-name></italic>.</p><fig id="F5" position="float" orientation="portrait"><object-id xmlns:xlink="http://www.w3.org/1999/xlink" content-type="doi" xlink:type="simple">10.3897/phytokeys.254.142981.figure5</object-id><object-id xmlns:xlink="http://www.w3.org/1999/xlink" content-type="arpha" xlink:type="simple">D1D6F8C7-F542-52B4-AA01-F9E03E24A224</object-id><label>Figure 5.</label><caption><p>Map shows the sampling location of the three <italic><tp:taxon-name><tp:taxon-name-part taxon-name-part-type="genus" reg="Impatiens">Impatiens</tp:taxon-name-part></tp:taxon-name></italic> species (Drawn by Jin-Dong Wang).</p></caption><graphic xmlns:xlink="http://www.w3.org/1999/xlink" xlink:href="phytokeys-254-189_article-142981__-g005.jpg" position="float" orientation="portrait" xlink:type="simple" id="oo_1296532.jpg"><uri content-type="original_file" xlink:type="simple">https://binary.pensoft.net/fig/1296532</uri></graphic></fig></tp:treatment-sec><tp:treatment-sec sec-type="conservation status" id="SECID0E3FAG"><title>Conservation status.</title><p>Our study documented a single population of 18 mature individuals within Guizhou Province, but no expanded surveys have been conducted in adjacent regions or potential habitats (e.g., karst landscapes in Guangxi or Yunnan). The conservation status of <tp:taxon-name><tp:taxon-name-part taxon-name-part-type="genus" reg="Impatiens">Impatiens</tp:taxon-name-part><tp:taxon-name-part taxon-name-part-type="species" reg="maolanensis">maolanensis</tp:taxon-name-part></tp:taxon-name> is currently assessed as Data Deficient (<abbrev xmlns:xlink="http://www.w3.org/1999/xlink" xlink:title="Data Deficient" id="ABBRID0EMGAG" xlink:type="simple">DD</abbrev>) under IUCN Red List Categories and Criteria. While the observed population size suggests potential vulnerability, the lack of comprehensive geographic sampling prevents robust assessment against extinction risk criteria (e.g., CR D).</p></tp:treatment-sec><tp:treatment-sec sec-type="Similar species" id="SECID0EQGAG"><title>Similar species.</title><p>The new species, <italic><tp:taxon-name><tp:taxon-name-part taxon-name-part-type="genus" reg="Impatiens">I.</tp:taxon-name-part><tp:taxon-name-part taxon-name-part-type="species" reg="maolanensis">maolanensis</tp:taxon-name-part></tp:taxon-name></italic> is similar to <italic><tp:taxon-name><tp:taxon-name-part taxon-name-part-type="genus" reg="Impatiens">I.</tp:taxon-name-part><tp:taxon-name-part taxon-name-part-type="species" reg="auriculata">auriculata</tp:taxon-name-part></tp:taxon-name></italic>, <italic><tp:taxon-name><tp:taxon-name-part taxon-name-part-type="genus" reg="Impatiens">I.</tp:taxon-name-part><tp:taxon-name-part taxon-name-part-type="species" reg="liboensis">liboensis</tp:taxon-name-part></tp:taxon-name></italic> and <italic><tp:taxon-name><tp:taxon-name-part taxon-name-part-type="genus" reg="Impatiens">I.</tp:taxon-name-part><tp:taxon-name-part taxon-name-part-type="species" reg="tianlinensis">tianlinensis</tp:taxon-name-part></tp:taxon-name></italic> in floral morphology. All species have alternate leaves, inflorescences, 4 lateral sepals, superior ovaries, 4 carpels, fusiform or obovate-clavate fruits, and three-colpate pollen grains. Nevertheless, the new species is easily distinguishable. Unlike the latter three species, <italic><tp:taxon-name><tp:taxon-name-part taxon-name-part-type="genus" reg="Impatiens">I.</tp:taxon-name-part><tp:taxon-name-part taxon-name-part-type="species" reg="maolanensis">maolanensis</tp:taxon-name-part></tp:taxon-name></italic> has a thick fibrous root; stem robust, with leaf scars and nodes; petioles, sessile or nearly sessile; flowers orange-red; bracts and outer lateral sepals, dark red; inner lateral sepals with a red stripe on abaxial surface; dorsal petal oblong, cuneate at base, obtuse and slightly emarginate at apex, with a red stripe on both the adaxial and abaxial surfaces; disal lobes, obovate-oblong, obtuse at apex and near middle retuse, orange with red spots; lower sepal saccate, gradually elongates into an incurved or spiraled spur, mouth obliquely upwards, and a red stripe on the top and base of surface; stigma red; capsule obovate-clavate, with a red beak at apex. The plant height of <italic><tp:taxon-name><tp:taxon-name-part taxon-name-part-type="genus" reg="Impatiens">I.</tp:taxon-name-part><tp:taxon-name-part taxon-name-part-type="species" reg="maolanensis">maolanensis</tp:taxon-name-part></tp:taxon-name></italic> is similar to <italic><tp:taxon-name><tp:taxon-name-part taxon-name-part-type="genus" reg="Impatiens">I.</tp:taxon-name-part><tp:taxon-name-part taxon-name-part-type="species" reg="liboensis">liboensis</tp:taxon-name-part></tp:taxon-name></italic>, but significantly lower than <italic><tp:taxon-name><tp:taxon-name-part taxon-name-part-type="genus" reg="Impatiens">I.</tp:taxon-name-part><tp:taxon-name-part taxon-name-part-type="species" reg="auriculata">auriculata</tp:taxon-name-part></tp:taxon-name></italic> and <italic><tp:taxon-name><tp:taxon-name-part taxon-name-part-type="genus" reg="Impatiens">I.</tp:taxon-name-part><tp:taxon-name-part taxon-name-part-type="species" reg="tianlinensis">tianlinensis</tp:taxon-name-part></tp:taxon-name></italic>. The pollen grains’ micromorphology of <italic><tp:taxon-name><tp:taxon-name-part taxon-name-part-type="genus" reg="Impatiens">I.</tp:taxon-name-part><tp:taxon-name-part taxon-name-part-type="species" reg="maolanensis">maolanensis</tp:taxon-name-part></tp:taxon-name></italic> differ from the latter three species in that the pollen grains are triangular-round in polar view. The pollen exine has an irregular and relatively smooth reticulate ornamentation, and the meshes are almost without holes. The seeds’ micromorphology of <italic><tp:taxon-name><tp:taxon-name-part taxon-name-part-type="genus" reg="Impatiens">I.</tp:taxon-name-part><tp:taxon-name-part taxon-name-part-type="species" reg="maolanensis">maolanensis</tp:taxon-name-part></tp:taxon-name></italic> differs from <italic><tp:taxon-name><tp:taxon-name-part taxon-name-part-type="genus" reg="Impatiens">I.</tp:taxon-name-part><tp:taxon-name-part taxon-name-part-type="species" reg="liboensis">liboensis</tp:taxon-name-part></tp:taxon-name></italic> and <italic><tp:taxon-name><tp:taxon-name-part taxon-name-part-type="genus" reg="Impatiens">I.</tp:taxon-name-part><tp:taxon-name-part taxon-name-part-type="species" reg="auriculata">auriculata</tp:taxon-name-part></tp:taxon-name></italic> in that the seeds are black and narrowly ellipsoid. The seed coat has reticulate ornamentation with slightly sunken meshes, folded base, and granular protrusions within the meshes. <italic><tp:taxon-name><tp:taxon-name-part taxon-name-part-type="genus" reg="Impatiens">I.</tp:taxon-name-part><tp:taxon-name-part taxon-name-part-type="species" reg="maolanensis">maolanensis</tp:taxon-name-part></tp:taxon-name></italic>, <italic><tp:taxon-name><tp:taxon-name-part taxon-name-part-type="genus" reg="Impatiens">I.</tp:taxon-name-part><tp:taxon-name-part taxon-name-part-type="species" reg="liboensis">liboensis</tp:taxon-name-part></tp:taxon-name></italic> and <italic><tp:taxon-name><tp:taxon-name-part taxon-name-part-type="genus" reg="Impatiens">I.</tp:taxon-name-part><tp:taxon-name-part taxon-name-part-type="species" reg="auriculata">auriculata</tp:taxon-name-part></tp:taxon-name></italic> can be found within the Maolan National Nature Reserve in Libo County (Fig. <xref ref-type="fig" rid="F5">5</xref>). However, <italic><tp:taxon-name><tp:taxon-name-part taxon-name-part-type="genus" reg="Impatiens">I.</tp:taxon-name-part><tp:taxon-name-part taxon-name-part-type="species" reg="maolanensis">maolanensis</tp:taxon-name-part></tp:taxon-name></italic> is only discovered growing in a semi-shaded tiankeng, while <italic><tp:taxon-name><tp:taxon-name-part taxon-name-part-type="genus" reg="Impatiens">I.</tp:taxon-name-part><tp:taxon-name-part taxon-name-part-type="species" reg="auriculata">auriculata</tp:taxon-name-part></tp:taxon-name></italic> grows near water, and <italic><tp:taxon-name><tp:taxon-name-part taxon-name-part-type="genus" reg="Impatiens">I.</tp:taxon-name-part><tp:taxon-name-part taxon-name-part-type="species" reg="liboensis">liboensis</tp:taxon-name-part></tp:taxon-name></italic> grows under forests in shady and damp places or beside ditches. More detailed comparison of the four species is presented in Table <xref ref-type="table" rid="T1">1</xref>.</p></tp:treatment-sec><ref-list><ref id="B33"><mixed-citation xmlns:xlink="http://www.w3.org/1999/xlink" xlink:type="simple"><person-group><name name-style="western"><surname>Zeng</surname><given-names>L</given-names></name><name name-style="western"><surname>Liu</surname><given-names>YN</given-names></name><name name-style="western"><surname>Gogoi</surname><given-names>R</given-names></name><name name-style="western"><surname>Zhang</surname><given-names>LJ</given-names></name><name name-style="western"><surname>Yu</surname><given-names>SX</given-names></name></person-group> (<year>2015</year>) <article-title><italic><tp:taxon-name><tp:taxon-name-part taxon-name-part-type="genus">Impatiens</tp:taxon-name-part><tp:taxon-name-part taxon-name-part-type="species">tianlinensis</tp:taxon-name-part></tp:taxon-name></italic> (<tp:taxon-name><tp:taxon-name-part taxon-name-part-type="family">Balsaminaceae</tp:taxon-name-part></tp:taxon-name>), a new species from Guangxi, China.</article-title><source>Phytotaxa</source><volume>227</volume>(<issue>3</issue>): <fpage>253</fpage>–<lpage>260</lpage>. <ext-link xlink:href="10.11646/phytotaxa.227.3.4" ext-link-type="doi" xlink:type="simple">https://doi.org/10.11646/phytotaxa.227.3.4</ext-link></mixed-citation></ref><ref id="B34"><mixed-citation xmlns:xlink="http://www.w3.org/1999/xlink" xlink:type="simple"><person-group><name name-style="western"><surname>Zeng</surname><given-names>L</given-names></name><name name-style="western"><surname>Yan</surname><given-names>RY</given-names></name><name name-style="western"><surname>Zhang</surname><given-names>M</given-names></name></person-group> (<year>2016</year>) <article-title>Taxonomic significance of the pollen morphology of subg. <tp:taxon-name><tp:taxon-name-part taxon-name-part-type="genus"/><tp:taxon-name-part taxon-name-part-type="subgenus">Clavicarpa</tp:taxon-name-part></tp:taxon-name> (<italic><tp:taxon-name><tp:taxon-name-part taxon-name-part-type="genus">Impatiens</tp:taxon-name-part></tp:taxon-name></italic>, <tp:taxon-name><tp:taxon-name-part taxon-name-part-type="family">Balsaminaceae</tp:taxon-name-part></tp:taxon-name>).</article-title><source>Guihaia</source><volume>36</volume>(<issue>10</issue>): <fpage>1245</fpage>–<lpage>1252</lpage>. <ext-link xlink:href="10.11931/guihaia.gxzw201507037" ext-link-type="doi" xlink:type="simple">https://doi.org/10.11931/guihaia.gxzw201507037</ext-link></mixed-citation></ref></ref-list></tp:taxon-treatment>
